# Supplementary material for: Retrospective study of hospitalized breast cancer patients in a Zhuhai-based hospital: analysis spanning over 20 years
Source: Front Oncol. 2026 Mar 25;16:1706595. doi: 10.3389/fonc.2026.1706595 (PMC13056606; doi:10.3389/fonc.2026.1706595)
Supplement: Supplementary file 1 [file Table1.xlsx]

## Sheet: Pathological type
Non-invasive carcinomas	Ductal carcinoma in situ	77
	Lobular carcinoma in situ	9
	Ductal papillary carcinoma	13
	Papillomatous eczematous breast cancer	35
Invasive carcinomas	Papillary carcinoma	31
	Medullary carcinoma	35
	Ductal carcinoma	7
	Adenoid cystic carcinoma	9
	Mucinous adenocarcinoma	104
	Apocrine carcinoma	7
	Squamous cell carcinoma	3
	Invasive ductal carcinoma	4485
	nvasive lobular carcinoma	97
	Simple carcinoma	9
	Complex invasive carcinoma	7
Benign breast lesions	Breast adenosis	38
	Breast cyst	9
Others	Metastatic breast cancer	62
	Lipoma	2
	Angiosarcoma	2
	Not detected	11

## Sheet: Clinical diagnoses
Upper outer quadrant breast malignancy	1669
Upper inner quadrant breast malignancy	751
Central breast malignancy	733
Upper quadrant breast malignancy	355
Lateral breast malignancy	298
Lower inner quadrant breast malignancy	275
Lower outer quadrant breast malignancy	274
Outer quadrant breast malignancy	219
Lower quadrant breast malignancy	166
Medial breast malignancy	132
Upper breast malignancy	77
Overlapping breast malignancy	54
Nipple malignancy	19
Bilateral breast malignancy	14
Mucinous ductal breast carcinoma	5
Breast malignancy with ulceration and hemorrhage	5
Accessory breast malignancy	2
Multiquadrant breast malignancy	2
Paget's disease of nipple	1
Central breast mixed malignancy	1
